# Supplementary material for: Optimized Antimicrobial Peptide Jelleine-I Derivative Br-J-I Inhibits Fusobacterium Nucleatum to Suppress Colorectal Cancer Progression
Source: Int J Mol Sci. 2023 Jan 11;24(2):1469. doi: 10.3390/ijms24021469 (PMC9865857; doi:10.3390/ijms24021469)
Supplement: Supplementary file 1 [file ijms-24-01469-s001.zip]

Archive with 1 entries (1 files):
- ijms-2099754-supplementary.pdf
